# Supplementary material for: Genome-Wide Linkage Mapping for Mixograph Properties in Common Wheat
Source: Plants (Basel). 2026 Mar 26;15(7):1016. doi: 10.3390/plants15071016 (PMC13074796; doi:10.3390/plants15071016)
Supplement: Supplementary file 1 [file plants-15-01016-s001.zip]

Archive with 3 entries (3 files):
- Supplementary Figure S1.png
- Supplementary Table S1.xls
- Supplementary Table S2.xls
