# Supplementary material for: Genome-Wide Linkage Mapping for Mixograph Properties in Common Wheat
Source: Plants (Basel). 2026 Mar 26;15(7):1016. doi: 10.3390/plants15071016 (PMC13074796; doi:10.3390/plants15071016)
Supplement: Supplementary file 1 [file plants-15-01016-s001.zip › Supplementary Table S1.xls]

## Sheet: Table S1
Table S1 Mapping of QTLs for Mixograph Parameters in the RIL Population
Trait	QTL	Chromosome	Flanking markers		LOD value	PVE(%)	Additive effect	Environment
MT	QMt.ahau-1B	1B	AX-110519906	AX-111503025	22.46	22.67	0.41	E1
	QMt.ahau-3A	3A	AX-109274942	AX-111459082	5.12	13.48	0.26	E1
	QMt.ahau-6D	6D	AX-95109393	AX-110200155	3.42	6.71	0.18	E1
	QMt.ahau-1A	1A	AX-108914408	AX-110911310	4.69	17.36	0.24	E2
	QMt.ahau-1B	1B	AX-110519906	AX-111503025	15.84	19.49	0.3	E2
	QMt.ahau-4D	4D	AX-109302214	AX-109449898	3.3	4.07	-0.11	E2
	QMt.ahau-7D.2	7D	AX-109920134	AX-94688475	5.47	6.86	-0.15	E2
	QMt.ahau-1A	1A	AX-108914408	AX-110911310	4.49	13.31	0.24	E3
	QMt.ahau-2D	2D	AX-109606960	AX-111105800	2.83	2.61	0.11	E3
	QMt.ahau-4A	4A	AX-111620948	AX-111610991	5.25	5.04	0.15	E3
	QMt.ahau-6A	6A	AX-110909483	AX-89321181	5.08	4.77	0.15	E3
	QMt.ahau-1B	1B	AX-110519906	AX-111503025	25.39	28.7	0.3	E4
	QMt.ahau-7D.1	7D	AX-111582660	AX-110022826	3.19	3.67	-0.09	E4
PA	QPa.ahau-1B.2	1B	AX-110519906	AX-111503025	24.29	19.52	16.85	E1
	QPa.ahau-3A.1	3A	AX-109274942	AX-111459082	7.27	15.26	12.1	E1
	QPa.ahau-4B	4B	AX-109910479	AX-108750428	3.29	9.1	-21.33	E1
	QPa.ahau-1A	1A	AX-110577861	AX-110972166	8.06	18.21	-9.2	E2
	QPa.ahau-2A	2A	AX-110015822	AX-109577388	2.55	5.41	-5.04	E2
	QPa.ahau-6D	6D	AX-108793603	AX-109850104	2.66	6.31	5.39	E2
	QPa.ahau-7D	7D	AX-108826091	AX-110830564	2.65	5.64	5.1	E2
	QPa.ahau-1A	1A	AX-108914408	AX-110911310	3.75	13.46	10.4	E3
	QPa.ahau-2D	2D	AX-109606960	AX-111105800	3.22	3.56	5.35	E3
	QPa.ahau-3A.2	3A	AX-110565823	AX-109589492	3.15	4.19	-5.8	E3
	QPa.ahau-4A	4A	AX-111620948	AX-111610991	5.16	5.91	6.89	E3
	QPa.ahau-6A	6A	AX-110909483	AX-89321181	4.46	4.91	6.35	E3
	QPa.ahau-1B.1	1B	AX-108747880	AX-109577957	2.69	5.34	5.25	E4
	QPa.ahau-1B.2	1B	AX-110519906	AX-111503025	22.11	23.92	11.52	E4
TH	QTh.ahau-2D	2D	AX-110090611	AX-109825368	2.93	3.91	-2.62	E1
	QTh.ahau-6B	6B	AX-110517181	AX-111128976	4.22	11.99	0.92	E1
	QTh.ahau-1A	1A	AX-111496677	AX-111496677	5.01	16.63	-1.06	E2
	QTh.ahau-3A	3A	AX-108787942	AX-109455393	3.72	7.12	-0.71	E3
	QTh.ahau-1A	1A	AX-111496677	AX-109055961	21.15	24.13	-1.15	E4
	QTh.ahau-1B	1B	AX-110573794	AX-111503025	4.95	2.26	0.43	E4
	QTh.ahau-2A	2A	AX-110155009	AX-108782621	2.9	2.4	0.36	E4
	QTh.ahau-2D	2D	AX-109402447	AX-108792404	3.54	2.32	-0.36	E4
TW	QTw.ahau-1D.2	1D	AX-111804778	AX-109079356	6.26	9.66	0.83	E1
	QTw.ahau-7A	7A	AX-110443657	AX-110942523	2.83	13.57	0.96	E1
	QTw.ahau-7D	7D	AX-109853847	AX-108770812	2.7	3.96	0.52	E1
	QTw.ahau-1A	1A	AX-108874199	AX-108958676	2.74	14.76	1.79	E2
	QTw.ahau-1D.1	1D	AX-110069135	AX-109827648	6.27	7.73	-0.78	E2
	QTw.ahau-1D.2	1D	AX-111804778	AX-109079356	2.82	4.09	-0.46	E3
	QTw.ahau-3B	3B	AX-110012661	AX-110977295	2.73	3.85	0.44	E3
	QTw.ahau-4D	4D	AX-94540236	AX-110913368	2.73	15.53	-0.9	E3
	QTw.ahau-6B	6B	AX-110489846	AX-108854998	3.12	4.1	0.45	E3
	QTw.ahau-1D.1	1D	AX-110069135	AX-109827648	4.54	12.04	-0.3	E4
	QTw.ahau-1D.2	1D	AX-111804778	AX-109079356	6.29	17.21	0.37	E4
