# Supplementary material for: Genome-Wide Linkage Mapping for Mixograph Properties in Common Wheat
Source: Plants (Basel). 2026 Mar 26;15(7):1016. doi: 10.3390/plants15071016 (PMC13074796; doi:10.3390/plants15071016)
Supplement: Supplementary file 1 [file plants-15-01016-s001.zip › Supplementary Table S2.xls]

## Sheet: Table S2.
Table S2. Allelic segregation and effect analysis of KASP markers in high-generation inbredlines.
KASP marker	QTL	Genotype	Number of varieties	Phenotype value	P-value
QMt-1A-KASP	QMt.ahau-1A	AA	64	MT: 4.6	0.0058**
		GG	42	MT: 5.4
QMt-1B-KASP	QMt.ahau-1B	AA	50	MT: 4.5	0.0026**
		GG	55	MT: 5.4
QTw-1D.1-KASP-1	QTw.ahau-1D.1	AA	49	TW: 11.97	<0.0001***
		GG	54	TW: 17.89
QTw-1D.1-KASP-2	QTw.ahau-1D.1	TT	50	TW: 16.94	0.0084**
		CC	54	TW: 13.38
